# Supplementary material for: Vat Photopolymerization-Fabricated Theranostic Hydrogels for Smart Wound Management
Source: Gels. 2026 May 2;12(5):393. doi: 10.3390/gels12050393 (PMC13205843; doi:10.3390/gels12050393)
Supplement: Supplementary file 1 [file gels-12-00393-s001.zip]

Archive with 1 entries (1 files):
- gels-4248657-supplementary.pdf
